# Supplementary material for: N-acetylaspartate catabolism determines cytosolic acetyl-CoA levels and histone acetylation in brown adipocytes
Source: Sci Rep. 2016 Apr 5;6:23723. doi: 10.1038/srep23723 (PMC4820693; doi:10.1038/srep23723)
Supplement: Supplementary Table S1 [file srep23723-s2.xls]

## Sheet: 1.5xup_cluster_t2t_D92A14D19764
Annotation Cluster 1	Enrichment Score: 9.202078576163359
Category	Term	Count	%	PValue	Genes	List Total	Pop Hits	Pop Total	Fold Enrichment	Bonferroni	Benjamini	FDR
GOTERM_CC_FAT	GO:0044421~extracellular region part	28	20.5882	1.77508e-11	ENSMUSG00000019899, ENSMUSG00000050578, ENSMUSG00000026981, ENSMUSG00000050711, ENSMUSG00000029838, ENSMUSG00000031740, ENSMUSG00000022868, ENSMUSG00000048368, ENSMUSG00000030116, ENSMUSG00000037379, ENSMUSG00000026579, ENSMUSG00000043613, ENSMUSG00000039239, ENSMUSG00000043719, ENSMUSG00000023224, ENSMUSG00000027408, ENSMUSG00000029304, ENSMUSG00000028339, ENSMUSG00000022893, ENSMUSG00000041559,…	98	774	12504	4.61573	2.21885e-09	1.10942e-09	2.05272e-08
GOTERM_CC_FAT	GO:0031012~extracellular matrix	17	12.5	1.71093e-09	ENSMUSG00000019899, ENSMUSG00000050578, ENSMUSG00000028339, ENSMUSG00000022893, ENSMUSG00000029838, ENSMUSG00000041559, ENSMUSG00000035273, ENSMUSG00000031740, ENSMUSG00000068196, ENSMUSG00000029671, ENSMUSG00000022868, ENSMUSG00000048368, ENSMUSG00000030116, ENSMUSG00000037379, ENSMUSG00000043613, ENSMUSG00000000402, ENSMUSG00000043719	98	309	12504	7.01962	2.13867e-07	7.12889e-08	1.97854e-06
GOTERM_CC_FAT	GO:0005578~proteinaceous extracellular matrix	16	11.7647	8.15291e-09	ENSMUSG00000019899, ENSMUSG00000050578, ENSMUSG00000028339, ENSMUSG00000022893, ENSMUSG00000029838, ENSMUSG00000041559, ENSMUSG00000035273, ENSMUSG00000031740, ENSMUSG00000068196, ENSMUSG00000029671, ENSMUSG00000048368, ENSMUSG00000030116, ENSMUSG00000037379, ENSMUSG00000043613, ENSMUSG00000000402, ENSMUSG00000043719	98	297	12504	6.87363	1.01911e-06	2.54778e-07	9.42812e-06
Annotation Cluster 2	Enrichment Score: 2.6901734350678073
Category	Term	Count	%	PValue	Genes	List Total	Pop Hits	Pop Total	Fold Enrichment	Bonferroni	Benjamini	FDR
GOTERM_CC_FAT	GO:0044420~extracellular matrix part	6	4.41176	0.000731025	ENSMUSG00000068196, ENSMUSG00000019899, ENSMUSG00000028339, ENSMUSG00000022893, ENSMUSG00000030116, ENSMUSG00000000402	98	92	12504	8.32121	0.0873579	0.0151198	0.842109
GOTERM_CC_FAT	GO:0005604~basement membrane	5	3.67647	0.00246029	ENSMUSG00000068196, ENSMUSG00000019899, ENSMUSG00000028339, ENSMUSG00000022893, ENSMUSG00000000402	98	73	12504	8.73917	0.265022	0.0430344	2.80842
GOTERM_BP_FAT	GO:0030155~regulation of cell adhesion	5	3.67647	0.00472674	ENSMUSG00000068196, ENSMUSG00000019899, ENSMUSG00000029304, ENSMUSG00000034488, ENSMUSG00000000402	99	94	13588	7.30067	0.981922	0.265596	7.0653
Annotation Cluster 3	Enrichment Score: 2.579998239719412
Category	Term	Count	%	PValue	Genes	List Total	Pop Hits	Pop Total	Fold Enrichment	Bonferroni	Benjamini	FDR
GOTERM_BP_FAT	GO:0010811~positive regulation of cell-substrate adhesion	4	2.94118	0.000938429	ENSMUSG00000068196, ENSMUSG00000029304, ENSMUSG00000034488, ENSMUSG00000000402	99	27	13588	20.3337	0.548519	0.232851	1.44148
GOTERM_BP_FAT	GO:0010810~regulation of cell-substrate adhesion	4	2.94118	0.00296218	ENSMUSG00000068196, ENSMUSG00000029304, ENSMUSG00000034488, ENSMUSG00000000402	99	40	13588	13.7253	0.91895	0.243602	4.4842
GOTERM_BP_FAT	GO:0045785~positive regulation of cell adhesion	4	2.94118	0.00364278	ENSMUSG00000068196, ENSMUSG00000029304, ENSMUSG00000034488, ENSMUSG00000000402	99	43	13588	12.7677	0.954546	0.265897	5.48758
GOTERM_BP_FAT	GO:0030155~regulation of cell adhesion	5	3.67647	0.00472674	ENSMUSG00000068196, ENSMUSG00000019899, ENSMUSG00000029304, ENSMUSG00000034488, ENSMUSG00000000402	99	94	13588	7.30067	0.981922	0.265596	7.0653
Annotation Cluster 4	Enrichment Score: 2.453947908482292
Category	Term	Count	%	PValue	Genes	List Total	Pop Hits	Pop Total	Fold Enrichment	Bonferroni	Benjamini	FDR
GOTERM_BP_FAT	GO:0042060~wound healing	6	4.41176	0.00128503	ENSMUSG00000031443, ENSMUSG00000022875, ENSMUSG00000039109, ENSMUSG00000026579, ENSMUSG00000039239, ENSMUSG00000023224	99	112	13588	7.35281	0.663487	0.195733	1.96895
GOTERM_BP_FAT	GO:0050817~coagulation	5	3.67647	0.00162064	ENSMUSG00000031443, ENSMUSG00000022875, ENSMUSG00000039109, ENSMUSG00000026579, ENSMUSG00000023224	99	70	13588	9.80375	0.746855	0.178198	2.47717
GOTERM_BP_FAT	GO:0007596~blood coagulation	5	3.67647	0.00162064	ENSMUSG00000031443, ENSMUSG00000022875, ENSMUSG00000039109, ENSMUSG00000026579, ENSMUSG00000023224	99	70	13588	9.80375	0.746855	0.178198	2.47717
GOTERM_BP_FAT	GO:0007599~hemostasis	5	3.67647	0.001708	ENSMUSG00000031443, ENSMUSG00000022875, ENSMUSG00000039109, ENSMUSG00000026579, ENSMUSG00000023224	99	71	13588	9.66567	0.764939	0.165555	2.60906
KEGG_PATHWAY	mmu04610:Complement and coagulation cascades	5	3.67647	0.00206961	ENSMUSG00000031443, ENSMUSG00000022875, ENSMUSG00000039109, ENSMUSG00000026579, ENSMUSG00000023224	43	75	5738	8.89612	0.124178	0.124178	2.0827
GOTERM_BP_FAT	GO:0050878~regulation of body fluid levels	5	3.67647	0.0038893	ENSMUSG00000031443, ENSMUSG00000022875, ENSMUSG00000039109, ENSMUSG00000026579, ENSMUSG00000023224	99	89	13588	7.71082	0.963141	0.259226	5.84858
BIOCARTA	m_intrinsicPathway:Intrinsic Prothrombin Activation Pathway	3	2.20588	0.0127586	ENSMUSG00000022875, ENSMUSG00000026579, ENSMUSG00000023224	15	15	1171	15.6133	0.18572	0.18572	8.71521
GOTERM_BP_FAT	GO:0009611~response to wounding	7	5.14706	0.0394533	ENSMUSG00000022868, ENSMUSG00000031443, ENSMUSG00000022875, ENSMUSG00000039109, ENSMUSG00000026579, ENSMUSG00000039239, ENSMUSG00000023224	99	347	13588	2.76878	1	0.704073	46.3406
Annotation Cluster 5	Enrichment Score: 2.428559720521765
Category	Term	Count	%	PValue	Genes	List Total	Pop Hits	Pop Total	Fold Enrichment	Bonferroni	Benjamini	FDR
GOTERM_BP_FAT	GO:0001503~ossification	6	4.41176	0.00100422	ENSMUSG00000022868, ENSMUSG00000050578, ENSMUSG00000029304, ENSMUSG00000029838, ENSMUSG00000036334, ENSMUSG00000031740	99	106	13588	7.76901	0.573013	0.191642	1.54181
GOTERM_BP_FAT	GO:0060348~bone development	6	4.41176	0.00162007	ENSMUSG00000022868, ENSMUSG00000050578, ENSMUSG00000029304, ENSMUSG00000029838, ENSMUSG00000036334, ENSMUSG00000031740	99	118	13588	6.97894	0.746734	0.20458	2.47632
GOTERM_BP_FAT	GO:0001501~skeletal system development	8	5.88235	0.0045211	ENSMUSG00000022868, ENSMUSG00000050578, ENSMUSG00000029304, ENSMUSG00000029838, ENSMUSG00000036334, ENSMUSG00000039239, ENSMUSG00000025932, ENSMUSG00000031740	99	285	13588	3.8527	0.978465	0.273733	6.76789
GOTERM_BP_FAT	GO:0031214~biomineral formation	3	2.20588	0.0262515	ENSMUSG00000050578, ENSMUSG00000029304, ENSMUSG00000029838	99	35	13588	11.7645	1	0.658003	33.7283
Annotation Cluster 6	Enrichment Score: 2.1068118955897184
Category	Term	Count	%	PValue	Genes	List Total	Pop Hits	Pop Total	Fold Enrichment	Bonferroni	Benjamini	FDR
GOTERM_MF_FAT	GO:0008237~metallopeptidase activity	7	5.14706	0.00198415	ENSMUSG00000027408, ENSMUSG00000050578, ENSMUSG00000022893, ENSMUSG00000039062, ENSMUSG00000043613, ENSMUSG00000073530, ENSMUSG00000031740	94	187	13288	5.29161	0.341036	0.0800328	2.47806
GOTERM_BP_FAT	GO:0030574~collagen catabolic process	3	2.20588	0.0065255	ENSMUSG00000050578, ENSMUSG00000043613, ENSMUSG00000031740	99	17	13588	24.221	0.996094	0.327052	9.62916
GOTERM_BP_FAT	GO:0044243~multicellular organismal catabolic process	3	2.20588	0.00730689	ENSMUSG00000050578, ENSMUSG00000043613, ENSMUSG00000031740	99	18	13588	22.8754	0.997994	0.339072	10.7222
GOTERM_MF_FAT	GO:0004222~metalloendopeptidase activity	5	3.67647	0.00835456	ENSMUSG00000050578, ENSMUSG00000022893, ENSMUSG00000043613, ENSMUSG00000073530, ENSMUSG00000031740	94	114	13288	6.20007	0.828269	0.197665	10.0571
GOTERM_BP_FAT	GO:0032963~collagen metabolic process	3	2.20588	0.0118034	ENSMUSG00000050578, ENSMUSG00000043613, ENSMUSG00000031740	99	23	13588	17.9025	0.999957	0.466641	16.7754
GOTERM_BP_FAT	GO:0044259~multicellular organismal macromolecule metabolic process	3	2.20588	0.0128165	ENSMUSG00000050578, ENSMUSG00000043613, ENSMUSG00000031740	99	24	13588	17.1566	0.999982	0.455009	18.0852
GOTERM_BP_FAT	GO:0044236~multicellular organismal metabolic process	3	2.20588	0.0149518	ENSMUSG00000050578, ENSMUSG00000043613, ENSMUSG00000031740	99	26	13588	15.8368	0.999997	0.471646	20.7829
Annotation Cluster 7	Enrichment Score: 1.9076733133341168
Category	Term	Count	%	PValue	Genes	List Total	Pop Hits	Pop Total	Fold Enrichment	Bonferroni	Benjamini	FDR
GOTERM_MF_FAT	GO:0008233~peptidase activity	13	9.55882	0.00141662	ENSMUSG00000027408, ENSMUSG00000031443, ENSMUSG00000050578, ENSMUSG00000022893, ENSMUSG00000068289, ENSMUSG00000044258, ENSMUSG00000024084, ENSMUSG00000071521, ENSMUSG00000031740, ENSMUSG00000067276, ENSMUSG00000039062, ENSMUSG00000043613, ENSMUSG00000073530	94	629	13288	2.92163	0.257477	0.094469	1.77509
GOTERM_MF_FAT	GO:0008237~metallopeptidase activity	7	5.14706	0.00198415	ENSMUSG00000027408, ENSMUSG00000050578, ENSMUSG00000022893, ENSMUSG00000039062, ENSMUSG00000043613, ENSMUSG00000073530, ENSMUSG00000031740	94	187	13288	5.29161	0.341036	0.0800328	2.47806
GOTERM_MF_FAT	GO:0070011~peptidase activity, acting on L-amino acid peptides	12	8.82353	0.00318915	ENSMUSG00000027408, ENSMUSG00000050578, ENSMUSG00000031443, ENSMUSG00000022893, ENSMUSG00000067276, ENSMUSG00000039062, ENSMUSG00000043613, ENSMUSG00000044258, ENSMUSG00000068289, ENSMUSG00000073530, ENSMUSG00000071521, ENSMUSG00000031740	94	603	13288	2.81317	0.488696	0.105776	3.95528
GOTERM_MF_FAT	GO:0004222~metalloendopeptidase activity	5	3.67647	0.00835456	ENSMUSG00000050578, ENSMUSG00000022893, ENSMUSG00000043613, ENSMUSG00000073530, ENSMUSG00000031740	94	114	13288	6.20007	0.828269	0.197665	10.0571
GOTERM_MF_FAT	GO:0004175~endopeptidase activity	9	6.61765	0.00925864	ENSMUSG00000050578, ENSMUSG00000031443, ENSMUSG00000022893, ENSMUSG00000067276, ENSMUSG00000043613, ENSMUSG00000068289, ENSMUSG00000073530, ENSMUSG00000071521, ENSMUSG00000031740	94	421	13288	3.02198	0.858205	0.195103	11.0876
GOTERM_BP_FAT	GO:0006508~proteolysis	13	9.55882	0.0680704	ENSMUSG00000027408, ENSMUSG00000031443, ENSMUSG00000050578, ENSMUSG00000022893, ENSMUSG00000068289, ENSMUSG00000024084, ENSMUSG00000071521, ENSMUSG00000031740, ENSMUSG00000067276, ENSMUSG00000039062, ENSMUSG00000043613, ENSMUSG00000073530, ENSMUSG00000023224	99	1034	13588	1.72561	1	0.827305	66.3871
GOTERM_MF_FAT	GO:0008270~zinc ion binding	11	8.08824	0.938327	ENSMUSG00000033060, ENSMUSG00000027408, ENSMUSG00000056552, ENSMUSG00000050578, ENSMUSG00000022893, ENSMUSG00000073197, ENSMUSG00000039062, ENSMUSG00000043613, ENSMUSG00000024084, ENSMUSG00000024327, ENSMUSG00000031740	94	2105	13288	0.738707	1	1	100
Annotation Cluster 8	Enrichment Score: 1.6256754383410401
Category	Term	Count	%	PValue	Genes	List Total	Pop Hits	Pop Total	Fold Enrichment	Bonferroni	Benjamini	FDR
GOTERM_MF_FAT	GO:0004866~endopeptidase inhibitor activity	7	5.14706	0.000921734	ENSMUSG00000022868, ENSMUSG00000037254, ENSMUSG00000022875, ENSMUSG00000044734, ENSMUSG00000053030, ENSMUSG00000024846, ENSMUSG00000023224	94	161	13288	6.14616	0.176057	0.0922867	1.1583
GOTERM_MF_FAT	GO:0030414~peptidase inhibitor activity	7	5.14706	0.00145869	ENSMUSG00000022868, ENSMUSG00000037254, ENSMUSG00000022875, ENSMUSG00000044734, ENSMUSG00000053030, ENSMUSG00000024846, ENSMUSG00000023224	94	176	13288	5.62234	0.264017	0.0737741	1.82736
GOTERM_MF_FAT	GO:0004857~enzyme inhibitor activity	7	5.14706	0.00713504	ENSMUSG00000022868, ENSMUSG00000037254, ENSMUSG00000022875, ENSMUSG00000044734, ENSMUSG00000053030, ENSMUSG00000024846, ENSMUSG00000023224	94	243	13288	4.07215	0.7777	0.193312	8.64961
GOTERM_MF_FAT	GO:0004869~cysteine-type endopeptidase inhibitor activity	3	2.20588	0.0303638	ENSMUSG00000022868, ENSMUSG00000022875, ENSMUSG00000024846	94	39	13288	10.874	0.998459	0.444927	32.2647
GOTERM_MF_FAT	GO:0004867~serine-type endopeptidase inhibitor activity	4	2.94118	0.0467628	ENSMUSG00000037254, ENSMUSG00000044734, ENSMUSG00000053030, ENSMUSG00000023224	94	115	13288	4.91693	0.999957	0.538666	45.3961
GOTERM_BP_FAT	GO:0006954~inflammatory response	3	2.20588	0.484763	ENSMUSG00000022868, ENSMUSG00000022875, ENSMUSG00000023224	99	225	13588	1.83003	1	0.996757	99.9965
GOTERM_BP_FAT	GO:0006952~defense response	4	2.94118	0.631713	ENSMUSG00000022868, ENSMUSG00000026069, ENSMUSG00000022875, ENSMUSG00000023224	99	448	13588	1.22547	1	0.999604	100
Annotation Cluster 9	Enrichment Score: 1.429917991059388
Category	Term	Count	%	PValue	Genes	List Total	Pop Hits	Pop Total	Fold Enrichment	Bonferroni	Benjamini	FDR
GOTERM_MF_FAT	GO:0005509~calcium ion binding	19	13.9706	1.74737e-05	ENSMUSG00000050578, ENSMUSG00000031443, ENSMUSG00000050711, ENSMUSG00000035273, ENSMUSG00000032243, ENSMUSG00000034488, ENSMUSG00000039167, ENSMUSG00000031673, ENSMUSG00000031740, ENSMUSG00000039109, ENSMUSG00000024998, ENSMUSG00000020467, ENSMUSG00000037379, ENSMUSG00000026579, ENSMUSG00000043613, ENSMUSG00000054459, ENSMUSG00000046318, ENSMUSG00000033192, ENSMUSG00000000402	94	840	13288	3.19747	0.00366278	0.00366278	0.0220741
GOTERM_MF_FAT	GO:0043167~ion binding	34	25	0.129522	ENSMUSG00000033060, ENSMUSG00000050578, ENSMUSG00000031443, ENSMUSG00000027698, ENSMUSG00000050711, ENSMUSG00000024084, ENSMUSG00000024327, ENSMUSG00000004267, ENSMUSG00000031740, ENSMUSG00000006519, ENSMUSG00000024998, ENSMUSG00000037379, ENSMUSG00000026579, ENSMUSG00000043613, ENSMUSG00000054459, ENSMUSG00000046318, ENSMUSG00000020810, ENSMUSG00000033192, ENSMUSG00000027408, ENSMUSG00000022893,…	94	3934	13288	1.22173	1	0.838072	82.6661
GOTERM_MF_FAT	GO:0043169~cation binding	33	24.2647	0.161887	ENSMUSG00000033060, ENSMUSG00000050578, ENSMUSG00000031443, ENSMUSG00000050711, ENSMUSG00000024084, ENSMUSG00000024327, ENSMUSG00000004267, ENSMUSG00000031740, ENSMUSG00000006519, ENSMUSG00000024998, ENSMUSG00000037379, ENSMUSG00000026579, ENSMUSG00000043613, ENSMUSG00000054459, ENSMUSG00000046318, ENSMUSG00000020810, ENSMUSG00000033192, ENSMUSG00000027408, ENSMUSG00000022893, ENSMUSG00000073197,…	94	3885	13288	1.20076	1	0.887135	89.2602
GOTERM_MF_FAT	GO:0046872~metal ion binding	32	23.5294	0.20592	ENSMUSG00000033060, ENSMUSG00000050578, ENSMUSG00000031443, ENSMUSG00000050711, ENSMUSG00000024084, ENSMUSG00000024327, ENSMUSG00000004267, ENSMUSG00000031740, ENSMUSG00000006519, ENSMUSG00000024998, ENSMUSG00000037379, ENSMUSG00000026579, ENSMUSG00000043613, ENSMUSG00000054459, ENSMUSG00000046318, ENSMUSG00000020810, ENSMUSG00000033192, ENSMUSG00000027408, ENSMUSG00000022893, ENSMUSG00000073197,…	94	3850	13288	1.17495	1	0.911167	94.569
GOTERM_MF_FAT	GO:0046914~transition metal ion binding	14	10.2941	0.939225	ENSMUSG00000027408, ENSMUSG00000033060, ENSMUSG00000050578, ENSMUSG00000022893, ENSMUSG00000073197, ENSMUSG00000024084, ENSMUSG00000024327, ENSMUSG00000031740, ENSMUSG00000056552, ENSMUSG00000006519, ENSMUSG00000039062, ENSMUSG00000026579, ENSMUSG00000043613, ENSMUSG00000020810	94	2608	13288	0.758843	1	1	100
Annotation Cluster 10	Enrichment Score: 1.2409132431470073
Category	Term	Count	%	PValue	Genes	List Total	Pop Hits	Pop Total	Fold Enrichment	Bonferroni	Benjamini	FDR
GOTERM_MF_FAT	GO:0008201~heparin binding	4	2.94118	0.0203859	ENSMUSG00000022893, ENSMUSG00000029838, ENSMUSG00000051920, ENSMUSG00000019880	94	83	13288	6.81261	0.98677	0.351134	22.9117
GOTERM_MF_FAT	GO:0005539~glycosaminoglycan binding	4	2.94118	0.0457675	ENSMUSG00000022893, ENSMUSG00000029838, ENSMUSG00000051920, ENSMUSG00000019880	94	114	13288	4.96006	0.999947	0.559498	44.6714
GOTERM_MF_FAT	GO:0001871~pattern binding	4	2.94118	0.0606591	ENSMUSG00000022893, ENSMUSG00000029838, ENSMUSG00000051920, ENSMUSG00000019880	94	128	13288	4.41755	0.999998	0.608845	54.6427
GOTERM_MF_FAT	GO:0030247~polysaccharide binding	4	2.94118	0.0606591	ENSMUSG00000022893, ENSMUSG00000029838, ENSMUSG00000051920, ENSMUSG00000019880	94	128	13288	4.41755	0.999998	0.608845	54.6427
GOTERM_MF_FAT	GO:0030246~carbohydrate binding	5	3.67647	0.181867	ENSMUSG00000022893, ENSMUSG00000029838, ENSMUSG00000051920, ENSMUSG00000019880, ENSMUSG00000030361	94	317	13288	2.22968	1	0.903851	92.0821
Annotation Cluster 11	Enrichment Score: 0.9584388023404242
Category	Term	Count	%	PValue	Genes	List Total	Pop Hits	Pop Total	Fold Enrichment	Bonferroni	Benjamini	FDR
GOTERM_BP_FAT	GO:0001568~blood vessel development	6	4.41176	0.0316347	ENSMUSG00000050711, ENSMUSG00000062960, ENSMUSG00000039062, ENSMUSG00000046318, ENSMUSG00000039239, ENSMUSG00000031740	99	244	13588	3.37506	1	0.693889	39.1733
GOTERM_BP_FAT	GO:0001944~vasculature development	6	4.41176	0.0345871	ENSMUSG00000050711, ENSMUSG00000062960, ENSMUSG00000039062, ENSMUSG00000046318, ENSMUSG00000039239, ENSMUSG00000031740	99	250	13588	3.29406	1	0.711265	41.9789
GOTERM_BP_FAT	GO:0021700~developmental maturation	4	2.94118	0.0364971	ENSMUSG00000020598, ENSMUSG00000062960, ENSMUSG00000039239, ENSMUSG00000031740	99	101	13588	5.43574	1	0.702162	43.729
GOTERM_BP_FAT	GO:0006928~cell motion	7	5.14706	0.0494514	ENSMUSG00000020598, ENSMUSG00000062991, ENSMUSG00000050711, ENSMUSG00000062960, ENSMUSG00000028883, ENSMUSG00000032243, ENSMUSG00000039239	99	367	13588	2.6179	1	0.749849	54.3574
GOTERM_BP_FAT	GO:0048514~blood vessel morphogenesis	5	3.67647	0.0549315	ENSMUSG00000050711, ENSMUSG00000062960, ENSMUSG00000039062, ENSMUSG00000046318, ENSMUSG00000039239	99	198	13588	3.46597	1	0.765456	58.2615
GOTERM_BP_FAT	GO:0001525~angiogenesis	4	2.94118	0.071383	ENSMUSG00000050711, ENSMUSG00000062960, ENSMUSG00000039062, ENSMUSG00000046318	99	133	13588	4.1279	1	0.833411	68.1882
GOTERM_BP_FAT	GO:0045165~cell fate commitment	4	2.94118	0.0900321	ENSMUSG00000062991, ENSMUSG00000062960, ENSMUSG00000039239, ENSMUSG00000025932	99	147	13588	3.73476	1	0.877901	76.7548
GOTERM_BP_FAT	GO:0016477~cell migration	5	3.67647	0.0954214	ENSMUSG00000062991, ENSMUSG00000050711, ENSMUSG00000062960, ENSMUSG00000032243, ENSMUSG00000039239	99	240	13588	2.85943	1	0.880395	78.7951
GOTERM_BP_FAT	GO:0048870~cell motility	5	3.67647	0.149165	ENSMUSG00000062991, ENSMUSG00000050711, ENSMUSG00000062960, ENSMUSG00000032243, ENSMUSG00000039239	99	284	13588	2.41642	1	0.942183	91.7767
GOTERM_BP_FAT	GO:0051674~localization of cell	5	3.67647	0.149165	ENSMUSG00000062991, ENSMUSG00000050711, ENSMUSG00000062960, ENSMUSG00000032243, ENSMUSG00000039239	99	284	13588	2.41642	1	0.942183	91.7767
GOTERM_BP_FAT	GO:0008284~positive regulation of cell proliferation	4	2.94118	0.336543	ENSMUSG00000050711, ENSMUSG00000062960, ENSMUSG00000075122, ENSMUSG00000039239	99	284	13588	1.93313	1	0.9863	99.8245
GOTERM_BP_FAT	GO:0042127~regulation of cell proliferation	4	2.94118	0.750745	ENSMUSG00000050711, ENSMUSG00000062960, ENSMUSG00000075122, ENSMUSG00000039239	99	538	13588	1.02046	1	0.999973	100
GOTERM_BP_FAT	GO:0042592~homeostatic process	3	2.20588	0.927793	ENSMUSG00000062991, ENSMUSG00000062960, ENSMUSG00000039239	99	584	13588	0.705064	1	1	100
Annotation Cluster 12	Enrichment Score: 0.9464349336025016
Category	Term	Count	%	PValue	Genes	List Total	Pop Hits	Pop Total	Fold Enrichment	Bonferroni	Benjamini	FDR
GOTERM_BP_FAT	GO:0001558~regulation of cell growth	4	2.94118	0.0287953	ENSMUSG00000022868, ENSMUSG00000028883, ENSMUSG00000037362, ENSMUSG00000039239	99	92	13588	5.9675	1	0.675313	36.3557
GOTERM_BP_FAT	GO:0032535~regulation of cellular component size	4	2.94118	0.110491	ENSMUSG00000022868, ENSMUSG00000028883, ENSMUSG00000039239, ENSMUSG00000072955	99	161	13588	3.41	1	0.905696	83.6468
GOTERM_BP_FAT	GO:0008361~regulation of cell size	3	2.20588	0.183034	ENSMUSG00000022868, ENSMUSG00000028883, ENSMUSG00000039239	99	108	13588	3.81257	1	0.958034	95.6125
GOTERM_BP_FAT	GO:0040008~regulation of growth	4	2.94118	0.281241	ENSMUSG00000022868, ENSMUSG00000028883, ENSMUSG00000037362, ENSMUSG00000039239	99	256	13588	2.14457	1	0.981607	99.3946
Annotation Cluster 13	Enrichment Score: 0.8915147485065882
Category	Term	Count	%	PValue	Genes	List Total	Pop Hits	Pop Total	Fold Enrichment	Bonferroni	Benjamini	FDR
GOTERM_BP_FAT	GO:0007423~sensory organ development	6	4.41176	0.0382418	ENSMUSG00000074622, ENSMUSG00000068196, ENSMUSG00000035916, ENSMUSG00000055435, ENSMUSG00000039239, ENSMUSG00000025932	99	257	13588	3.20434	1	0.705713	45.2843
GOTERM_BP_FAT	GO:0042472~inner ear morphogenesis	3	2.20588	0.0842111	ENSMUSG00000074622, ENSMUSG00000035916, ENSMUSG00000025932	99	67	13588	6.14564	1	0.866518	74.3457
GOTERM_BP_FAT	GO:0042471~ear morphogenesis	3	2.20588	0.104204	ENSMUSG00000074622, ENSMUSG00000035916, ENSMUSG00000025932	99	76	13588	5.41786	1	0.89703	81.7649
GOTERM_BP_FAT	GO:0048598~embryonic morphogenesis	6	4.41176	0.117648	ENSMUSG00000074622, ENSMUSG00000050578, ENSMUSG00000035916, ENSMUSG00000074934, ENSMUSG00000019880, ENSMUSG00000025932	99	359	13588	2.29391	1	0.915029	85.5674
GOTERM_BP_FAT	GO:0048839~inner ear development	3	2.20588	0.132589	ENSMUSG00000074622, ENSMUSG00000035916, ENSMUSG00000025932	99	88	13588	4.67906	1	0.931253	88.9175
GOTERM_BP_FAT	GO:0043583~ear development	3	2.20588	0.172708	ENSMUSG00000074622, ENSMUSG00000035916, ENSMUSG00000025932	99	104	13588	3.95921	1	0.954418	94.6718
GOTERM_BP_FAT	GO:0048568~embryonic organ development	4	2.94118	0.251974	ENSMUSG00000074622, ENSMUSG00000035916, ENSMUSG00000019880, ENSMUSG00000025932	99	241	13588	2.27805	1	0.975905	98.8777
GOTERM_BP_FAT	GO:0048562~embryonic organ morphogenesis	3	2.20588	0.323839	ENSMUSG00000074622, ENSMUSG00000035916, ENSMUSG00000025932	99	161	13588	2.5575	1	0.986493	99.7647
Annotation Cluster 14	Enrichment Score: 0.7698490899191587
Category	Term	Count	%	PValue	Genes	List Total	Pop Hits	Pop Total	Fold Enrichment	Bonferroni	Benjamini	FDR
GOTERM_BP_FAT	GO:0006928~cell motion	7	5.14706	0.0494514	ENSMUSG00000020598, ENSMUSG00000062991, ENSMUSG00000050711, ENSMUSG00000062960, ENSMUSG00000028883, ENSMUSG00000032243, ENSMUSG00000039239	99	367	13588	2.6179	1	0.749849	54.3574
GOTERM_BP_FAT	GO:0042330~taxis	3	2.20588	0.18563	ENSMUSG00000050711, ENSMUSG00000028883, ENSMUSG00000039239	99	109	13588	3.77759	1	0.95767	95.8232
GOTERM_BP_FAT	GO:0006935~chemotaxis	3	2.20588	0.18563	ENSMUSG00000050711, ENSMUSG00000028883, ENSMUSG00000039239	99	109	13588	3.77759	1	0.95767	95.8232
GOTERM_BP_FAT	GO:0007626~locomotory behavior	4	2.94118	0.248107	ENSMUSG00000062991, ENSMUSG00000050711, ENSMUSG00000028883, ENSMUSG00000039239	99	239	13588	2.29711	1	0.977038	98.7845
GOTERM_BP_FAT	GO:0007610~behavior	5	3.67647	0.334688	ENSMUSG00000062991, ENSMUSG00000050711, ENSMUSG00000029838, ENSMUSG00000028883, ENSMUSG00000039239	99	405	13588	1.69448	1	0.986625	99.8167
Annotation Cluster 15	Enrichment Score: 0.7673467340654403
Category	Term	Count	%	PValue	Genes	List Total	Pop Hits	Pop Total	Fold Enrichment	Bonferroni	Benjamini	FDR
GOTERM_BP_FAT	GO:0001763~morphogenesis of a branching structure	5	3.67647	0.0126902	ENSMUSG00000062960, ENSMUSG00000074934, ENSMUSG00000028883, ENSMUSG00000019880, ENSMUSG00000025932	99	125	13588	5.4901	0.99998	0.470763	17.923
GOTERM_BP_FAT	GO:0060429~epithelium development	5	3.67647	0.132213	ENSMUSG00000074445, ENSMUSG00000062960, ENSMUSG00000074934, ENSMUSG00000028883, ENSMUSG00000025932	99	271	13588	2.53233	1	0.934769	88.8428
GOTERM_BP_FAT	GO:0048754~branching morphogenesis of a tube	3	2.20588	0.144889	ENSMUSG00000062960, ENSMUSG00000074934, ENSMUSG00000025932	99	93	13588	4.4275	1	0.940439	91.1137
GOTERM_BP_FAT	GO:0048729~tissue morphogenesis	4	2.94118	0.246176	ENSMUSG00000074934, ENSMUSG00000028883, ENSMUSG00000039239, ENSMUSG00000025932	99	238	13588	2.30677	1	0.977615	98.7354
GOTERM_BP_FAT	GO:0035239~tube morphogenesis	3	2.20588	0.350188	ENSMUSG00000062960, ENSMUSG00000074934, ENSMUSG00000025932	99	171	13588	2.40794	1	0.988352	99.8727
GOTERM_BP_FAT	GO:0002009~morphogenesis of an epithelium	3	2.20588	0.35542	ENSMUSG00000074934, ENSMUSG00000028883, ENSMUSG00000025932	99	173	13588	2.3801	1	0.988684	99.8877
GOTERM_BP_FAT	GO:0035295~tube development	3	2.20588	0.570829	ENSMUSG00000062960, ENSMUSG00000074934, ENSMUSG00000025932	99	264	13588	1.55969	1	0.99911	99.9998
Annotation Cluster 16	Enrichment Score: 0.6736178228409865
Category	Term	Count	%	PValue	Genes	List Total	Pop Hits	Pop Total	Fold Enrichment	Bonferroni	Benjamini	FDR
GOTERM_BP_FAT	GO:0000165~MAPKKK cascade	4	2.94118	0.049295	ENSMUSG00000062991, ENSMUSG00000024998, ENSMUSG00000050711, ENSMUSG00000027223	99	114	13588	4.81588	1	0.760029	54.2412
GOTERM_BP_FAT	GO:0007243~protein kinase cascade	4	2.94118	0.242323	ENSMUSG00000062991, ENSMUSG00000024998, ENSMUSG00000050711, ENSMUSG00000027223	99	236	13588	2.32631	1	0.977427	98.6316
GOTERM_BP_FAT	GO:0007242~intracellular signaling cascade	6	4.41176	0.7979	ENSMUSG00000062991, ENSMUSG00000024998, ENSMUSG00000050711, ENSMUSG00000024873, ENSMUSG00000021676, ENSMUSG00000027223	99	915	13588	0.900017	1	0.999992	100
Annotation Cluster 17	Enrichment Score: 0.6238656146719467
Category	Term	Count	%	PValue	Genes	List Total	Pop Hits	Pop Total	Fold Enrichment	Bonferroni	Benjamini	FDR
GOTERM_BP_FAT	GO:0008406~gonad development	3	2.20588	0.132589	ENSMUSG00000022868, ENSMUSG00000022893, ENSMUSG00000062960	99	88	13588	4.67906	1	0.931253	88.9175
GOTERM_BP_FAT	GO:0045137~development of primary sexual characteristics	3	2.20588	0.172708	ENSMUSG00000022868, ENSMUSG00000022893, ENSMUSG00000062960	99	104	13588	3.95921	1	0.954418	94.6718
GOTERM_BP_FAT	GO:0007548~sex differentiation	3	2.20588	0.241087	ENSMUSG00000022868, ENSMUSG00000022893, ENSMUSG00000062960	99	130	13588	3.16737	1	0.978301	98.5967
GOTERM_BP_FAT	GO:0048608~reproductive structure development	3	2.20588	0.241087	ENSMUSG00000022868, ENSMUSG00000022893, ENSMUSG00000062960	99	130	13588	3.16737	1	0.978301	98.5967
GOTERM_BP_FAT	GO:0003006~reproductive developmental process	3	2.20588	0.570829	ENSMUSG00000022868, ENSMUSG00000022893, ENSMUSG00000062960	99	264	13588	1.55969	1	0.99911	99.9998
Annotation Cluster 18	Enrichment Score: 0.5009349652488447
Category	Term	Count	%	PValue	Genes	List Total	Pop Hits	Pop Total	Fold Enrichment	Bonferroni	Benjamini	FDR
GOTERM_MF_FAT	GO:0017171~serine hydrolase activity	4	2.94118	0.187327	ENSMUSG00000031443, ENSMUSG00000027698, ENSMUSG00000068289, ENSMUSG00000071521	94	213	13288	2.65468	1	0.898997	92.7243
GOTERM_MF_FAT	GO:0004252~serine-type endopeptidase activity	3	2.20588	0.38242	ENSMUSG00000031443, ENSMUSG00000068289, ENSMUSG00000071521	94	189	13288	2.24384	1	0.982549	99.7732
GOTERM_MF_FAT	GO:0008236~serine-type peptidase activity	3	2.20588	0.438585	ENSMUSG00000031443, ENSMUSG00000068289, ENSMUSG00000071521	94	212	13288	2.0004	1	0.98878	99.932
Annotation Cluster 19	Enrichment Score: 0.47388545047133523
Category	Term	Count	%	PValue	Genes	List Total	Pop Hits	Pop Total	Fold Enrichment	Bonferroni	Benjamini	FDR
GOTERM_BP_FAT	GO:0048584~positive regulation of response to stimulus	4	2.94118	0.150892	ENSMUSG00000050711, ENSMUSG00000039239, ENSMUSG00000025932, ENSMUSG00000023224	99	186	13588	2.95167	1	0.940834	92.031
GOTERM_BP_FAT	GO:0043066~negative regulation of apoptosis	4	2.94118	0.248107	ENSMUSG00000029304, ENSMUSG00000050711, ENSMUSG00000027223, ENSMUSG00000025932	99	239	13588	2.29711	1	0.977038	98.7845
GOTERM_BP_FAT	GO:0043069~negative regulation of programmed cell death	4	2.94118	0.257793	ENSMUSG00000029304, ENSMUSG00000050711, ENSMUSG00000027223, ENSMUSG00000025932	99	244	13588	2.25004	1	0.976922	99.0054
GOTERM_BP_FAT	GO:0060548~negative regulation of cell death	4	2.94118	0.259737	ENSMUSG00000029304, ENSMUSG00000050711, ENSMUSG00000027223, ENSMUSG00000025932	99	245	13588	2.24086	1	0.97639	99.0449
GOTERM_BP_FAT	GO:0042981~regulation of apoptosis	5	3.67647	0.568971	ENSMUSG00000029304, ENSMUSG00000050711, ENSMUSG00000027223, ENSMUSG00000039239, ENSMUSG00000025932	99	553	13588	1.24098	1	0.999139	99.9998
GOTERM_BP_FAT	GO:0043067~regulation of programmed cell death	5	3.67647	0.579034	ENSMUSG00000029304, ENSMUSG00000050711, ENSMUSG00000027223, ENSMUSG00000039239, ENSMUSG00000025932	99	560	13588	1.22547	1	0.999187	99.9998
GOTERM_BP_FAT	GO:0010941~regulation of cell death	5	3.67647	0.583307	ENSMUSG00000029304, ENSMUSG00000050711, ENSMUSG00000027223, ENSMUSG00000039239, ENSMUSG00000025932	99	563	13588	1.21894	1	0.999199	99.9999
Annotation Cluster 20	Enrichment Score: 0.44377718733330046
Category	Term	Count	%	PValue	Genes	List Total	Pop Hits	Pop Total	Fold Enrichment	Bonferroni	Benjamini	FDR
GOTERM_BP_FAT	GO:0006928~cell motion	7	5.14706	0.0494514	ENSMUSG00000020598, ENSMUSG00000062991, ENSMUSG00000050711, ENSMUSG00000062960, ENSMUSG00000028883, ENSMUSG00000032243, ENSMUSG00000039239	99	367	13588	2.6179	1	0.749849	54.3574
GOTERM_BP_FAT	GO:0007411~axon guidance	3	2.20588	0.157417	ENSMUSG00000020598, ENSMUSG00000028883, ENSMUSG00000039239	99	98	13588	4.20161	1	0.945061	92.9272
GOTERM_BP_FAT	GO:0007409~axonogenesis	3	2.20588	0.329132	ENSMUSG00000020598, ENSMUSG00000028883, ENSMUSG00000039239	99	163	13588	2.52612	1	0.986894	99.7916
GOTERM_BP_FAT	GO:0048812~neuron projection morphogenesis	3	2.20588	0.363239	ENSMUSG00000020598, ENSMUSG00000028883, ENSMUSG00000039239	99	176	13588	2.33953	1	0.988865	99.907
GOTERM_BP_FAT	GO:0048667~cell morphogenesis involved in neuron differentiation	3	2.20588	0.378772	ENSMUSG00000020598, ENSMUSG00000028883, ENSMUSG00000039239	99	182	13588	2.2624	1	0.990801	99.9365
GOTERM_BP_FAT	GO:0000902~cell morphogenesis	4	2.94118	0.385838	ENSMUSG00000020598, ENSMUSG00000062991, ENSMUSG00000028883, ENSMUSG00000039239	99	309	13588	1.77673	1	0.990833	99.9468
GOTERM_BP_FAT	GO:0048858~cell projection morphogenesis	3	2.20588	0.429346	ENSMUSG00000020598, ENSMUSG00000028883, ENSMUSG00000039239	99	202	13588	2.0384	1	0.994904	99.9829
GOTERM_BP_FAT	GO:0000904~cell morphogenesis involved in differentiation	3	2.20588	0.453831	ENSMUSG00000020598, ENSMUSG00000028883, ENSMUSG00000039239	99	212	13588	1.94225	1	0.995703	99.9913
GOTERM_BP_FAT	GO:0032990~cell part morphogenesis	3	2.20588	0.453831	ENSMUSG00000020598, ENSMUSG00000028883, ENSMUSG00000039239	99	212	13588	1.94225	1	0.995703	99.9913
GOTERM_BP_FAT	GO:0032989~cellular component morphogenesis	4	2.94118	0.466485	ENSMUSG00000020598, ENSMUSG00000062991, ENSMUSG00000028883, ENSMUSG00000039239	99	351	13588	1.56413	1	0.996308	99.994
GOTERM_BP_FAT	GO:0031175~neuron projection development	3	2.20588	0.468238	ENSMUSG00000020598, ENSMUSG00000028883, ENSMUSG00000039239	99	218	13588	1.8888	1	0.996198	99.9943
GOTERM_BP_FAT	GO:0030182~neuron differentiation	4	2.94118	0.552632	ENSMUSG00000020598, ENSMUSG00000062991, ENSMUSG00000028883, ENSMUSG00000039239	99	399	13588	1.37597	1	0.998901	99.9996
GOTERM_BP_FAT	GO:0048666~neuron development	3	2.20588	0.626015	ENSMUSG00000020598, ENSMUSG00000028883, ENSMUSG00000039239	99	292	13588	1.41013	1	0.999584	100
GOTERM_BP_FAT	GO:0030030~cell projection organization	3	2.20588	0.673943	ENSMUSG00000020598, ENSMUSG00000028883, ENSMUSG00000039239	99	319	13588	1.29078	1	0.999821	100
Annotation Cluster 21	Enrichment Score: 0.41588727285433824
Category	Term	Count	%	PValue	Genes	List Total	Pop Hits	Pop Total	Fold Enrichment	Bonferroni	Benjamini	FDR
GOTERM_CC_FAT	GO:0044431~Golgi apparatus part	5	3.67647	0.0999685	ENSMUSG00000024998, ENSMUSG00000039357, ENSMUSG00000047878, ENSMUSG00000033192, ENSMUSG00000054702	98	227	12504	2.81039	0.999998	0.807124	70.4178
GOTERM_CC_FAT	GO:0000139~Golgi membrane	3	2.20588	0.287519	ENSMUSG00000024998, ENSMUSG00000039357, ENSMUSG00000054702	98	137	12504	2.79398	1	0.951529	98.0164
GOTERM_CC_FAT	GO:0012505~endomembrane system	4	2.94118	0.790572	ENSMUSG00000024998, ENSMUSG00000039357, ENSMUSG00000026692, ENSMUSG00000054702	98	535	12504	0.953958	1	0.999861	100
GOTERM_CC_FAT	GO:0031090~organelle membrane	4	2.94118	0.95495	ENSMUSG00000024998, ENSMUSG00000039357, ENSMUSG00000026692, ENSMUSG00000054702	98	809	12504	0.630862	1	0.999999	100
Annotation Cluster 22	Enrichment Score: 0.39647281464461437
Category	Term	Count	%	PValue	Genes	List Total	Pop Hits	Pop Total	Fold Enrichment	Bonferroni	Benjamini	FDR
GOTERM_BP_FAT	GO:0006470~protein amino acid dephosphorylation	3	2.20588	0.198687	ENSMUSG00000027698, ENSMUSG00000035916, ENSMUSG00000025932	99	114	13588	3.61191	1	0.960629	96.747
GOTERM_BP_FAT	GO:0016311~dephosphorylation	3	2.20588	0.270504	ENSMUSG00000027698, ENSMUSG00000035916, ENSMUSG00000025932	99	141	13588	2.92027	1	0.979176	99.2386
GOTERM_BP_FAT	GO:0007167~enzyme linked receptor protein signaling pathway	4	2.94118	0.314771	ENSMUSG00000062960, ENSMUSG00000036334, ENSMUSG00000031613, ENSMUSG00000039239	99	273	13588	2.01103	1	0.985194	99.7108
GOTERM_BP_FAT	GO:0006796~phosphate metabolic process	8	5.88235	0.434482	ENSMUSG00000027698, ENSMUSG00000024998, ENSMUSG00000062960, ENSMUSG00000035916, ENSMUSG00000036334, ENSMUSG00000027223, ENSMUSG00000039239, ENSMUSG00000025932	99	866	13588	1.26792	1	0.995036	99.9852
GOTERM_BP_FAT	GO:0006793~phosphorus metabolic process	8	5.88235	0.434482	ENSMUSG00000027698, ENSMUSG00000024998, ENSMUSG00000062960, ENSMUSG00000035916, ENSMUSG00000036334, ENSMUSG00000027223, ENSMUSG00000039239, ENSMUSG00000025932	99	866	13588	1.26792	1	0.995036	99.9852
GOTERM_BP_FAT	GO:0006468~protein amino acid phosphorylation	5	3.67647	0.684132	ENSMUSG00000024998, ENSMUSG00000062960, ENSMUSG00000036334, ENSMUSG00000027223, ENSMUSG00000039239	99	640	13588	1.07229	1	0.999848	100
GOTERM_BP_FAT	GO:0016310~phosphorylation	5	3.67647	0.767834	ENSMUSG00000024998, ENSMUSG00000062960, ENSMUSG00000036334, ENSMUSG00000027223, ENSMUSG00000039239	99	718	13588	0.955798	1	0.999982	100
Annotation Cluster 23	Enrichment Score: 0.3213755230179365
Category	Term	Count	%	PValue	Genes	List Total	Pop Hits	Pop Total	Fold Enrichment	Bonferroni	Benjamini	FDR
GOTERM_MF_FAT	GO:0050662~coenzyme binding	3	2.20588	0.308617	ENSMUSG00000026692, ENSMUSG00000031613, ENSMUSG00000028167	94	160	13288	2.65053	1	0.970485	99.0559
GOTERM_BP_FAT	GO:0055114~oxidation reduction	7	5.14706	0.356288	ENSMUSG00000006519, ENSMUSG00000026579, ENSMUSG00000026692, ENSMUSG00000031613, ENSMUSG00000018339, ENSMUSG00000021214, ENSMUSG00000028167	99	672	13588	1.42971	1	0.988225	99.89
GOTERM_MF_FAT	GO:0048037~cofactor binding	3	2.20588	0.47142	ENSMUSG00000026692, ENSMUSG00000031613, ENSMUSG00000028167	94	226	13288	1.87648	1	0.991618	99.9682
GOTERM_MF_FAT	GO:0000166~nucleotide binding	6	4.41176	0.999699	ENSMUSG00000039109, ENSMUSG00000062960, ENSMUSG00000026692, ENSMUSG00000036334, ENSMUSG00000031613, ENSMUSG00000028167	94	2183	13288	0.388534	1	1	100
Annotation Cluster 24	Enrichment Score: 0.3150072926248844
Category	Term	Count	%	PValue	Genes	List Total	Pop Hits	Pop Total	Fold Enrichment	Bonferroni	Benjamini	FDR
GOTERM_BP_FAT	GO:0009725~response to hormone stimulus	3	2.20588	0.334414	ENSMUSG00000022868, ENSMUSG00000050578, ENSMUSG00000074445	99	165	13588	2.4955	1	0.98728	99.8156
GOTERM_BP_FAT	GO:0009719~response to endogenous stimulus	3	2.20588	0.383916	ENSMUSG00000022868, ENSMUSG00000050578, ENSMUSG00000074445	99	184	13588	2.23781	1	0.991046	99.9442
GOTERM_BP_FAT	GO:0010033~response to organic substance	3	2.20588	0.88401	ENSMUSG00000022868, ENSMUSG00000050578, ENSMUSG00000074445	99	505	13588	0.815362	1	1	100
Annotation Cluster 25	Enrichment Score: 0.30808281381974617
Category	Term	Count	%	PValue	Genes	List Total	Pop Hits	Pop Total	Fold Enrichment	Bonferroni	Benjamini	FDR
GOTERM_BP_FAT	GO:0007423~sensory organ development	6	4.41176	0.0382418	ENSMUSG00000074622, ENSMUSG00000068196, ENSMUSG00000035916, ENSMUSG00000055435, ENSMUSG00000039239, ENSMUSG00000025932	99	257	13588	3.20434	1	0.705713	45.2843
GOTERM_BP_FAT	GO:0045935~positive regulation of nucleobase, nucleoside, nucleotide and nucleic acid metabolic process	3	2.20588	0.887379	ENSMUSG00000074622, ENSMUSG00000055435, ENSMUSG00000025932	99	510	13588	0.807368	1	1	100
GOTERM_BP_FAT	GO:0051173~positive regulation of nitrogen compound metabolic process	3	2.20588	0.897569	ENSMUSG00000074622, ENSMUSG00000055435, ENSMUSG00000025932	99	526	13588	0.782809	1	1	100
GOTERM_BP_FAT	GO:0010604~positive regulation of macromolecule metabolic process	3	2.20588	0.946614	ENSMUSG00000074622, ENSMUSG00000055435, ENSMUSG00000025932	99	633	13588	0.650486	1	1	100
GOTERM_BP_FAT	GO:0006350~transcription	5	3.67647	0.999304	ENSMUSG00000074622, ENSMUSG00000056552, ENSMUSG00000073197, ENSMUSG00000055435, ENSMUSG00000025932	99	1772	13588	0.387281	1	1	100
Annotation Cluster 26	Enrichment Score: 0.29607648108942364
Category	Term	Count	%	PValue	Genes	List Total	Pop Hits	Pop Total	Fold Enrichment	Bonferroni	Benjamini	FDR
GOTERM_CC_FAT	GO:0005887~integral to plasma membrane	7	5.14706	0.230055	ENSMUSG00000062991, ENSMUSG00000047330, ENSMUSG00000062960, ENSMUSG00000036334, ENSMUSG00000048107, ENSMUSG00000032243, ENSMUSG00000004655	98	531	12504	1.682	1	0.934342	95.1359
GOTERM_CC_FAT	GO:0031226~intrinsic to plasma membrane	7	5.14706	0.257126	ENSMUSG00000062991, ENSMUSG00000047330, ENSMUSG00000062960, ENSMUSG00000036334, ENSMUSG00000048107, ENSMUSG00000032243, ENSMUSG00000004655	98	552	12504	1.61801	1	0.942615	96.7845
GOTERM_MF_FAT	GO:0022838~substrate specific channel activity	3	2.20588	0.72199	ENSMUSG00000047330, ENSMUSG00000048107, ENSMUSG00000004655	94	360	13288	1.17801	1	0.999829	100
GOTERM_MF_FAT	GO:0022803~passive transmembrane transporter activity	3	2.20588	0.72908	ENSMUSG00000047330, ENSMUSG00000048107, ENSMUSG00000004655	94	365	13288	1.16188	1	0.99981	100
GOTERM_MF_FAT	GO:0015267~channel activity	3	2.20588	0.72908	ENSMUSG00000047330, ENSMUSG00000048107, ENSMUSG00000004655	94	365	13288	1.16188	1	0.99981	100
GOTERM_CC_FAT	GO:0044459~plasma membrane part	12	8.82353	0.737023	ENSMUSG00000033060, ENSMUSG00000062991, ENSMUSG00000026069, ENSMUSG00000001739, ENSMUSG00000047330, ENSMUSG00000062960, ENSMUSG00000036334, ENSMUSG00000048107, ENSMUSG00000032243, ENSMUSG00000054702, ENSMUSG00000075122, ENSMUSG00000004655	98	1633	12504	0.937601	1	0.999906	100
Annotation Cluster 27	Enrichment Score: 0.24124196479720345
Category	Term	Count	%	PValue	Genes	List Total	Pop Hits	Pop Total	Fold Enrichment	Bonferroni	Benjamini	FDR
GOTERM_CC_FAT	GO:0000267~cell fraction	7	5.14706	0.316356	ENSMUSG00000027698, ENSMUSG00000024998, ENSMUSG00000047878, ENSMUSG00000039062, ENSMUSG00000026692, ENSMUSG00000018339, ENSMUSG00000021214	98	596	12504	1.49856	1	0.938974	98.7699
GOTERM_CC_FAT	GO:0005624~membrane fraction	4	2.94118	0.762636	ENSMUSG00000027698, ENSMUSG00000024998, ENSMUSG00000047878, ENSMUSG00000026692	98	510	12504	1.00072	1	0.999922	100
GOTERM_CC_FAT	GO:0005626~insoluble fraction	4	2.94118	0.783033	ENSMUSG00000027698, ENSMUSG00000024998, ENSMUSG00000047878, ENSMUSG00000026692	98	528	12504	0.966605	1	0.999888	100
Annotation Cluster 28	Enrichment Score: 0.0990259792278044
Category	Term	Count	%	PValue	Genes	List Total	Pop Hits	Pop Total	Fold Enrichment	Bonferroni	Benjamini	FDR
GOTERM_MF_FAT	GO:0046873~metal ion transmembrane transporter activity	3	2.20588	0.605943	ENSMUSG00000047330, ENSMUSG00000048107, ENSMUSG00000024327	94	290	13288	1.46236	1	0.998525	99.9992
GOTERM_BP_FAT	GO:0030001~metal ion transport	3	2.20588	0.832955	ENSMUSG00000047330, ENSMUSG00000048107, ENSMUSG00000024327	99	442	13588	0.931578	1	0.999998	100
GOTERM_BP_FAT	GO:0006812~cation transport	3	2.20588	0.890659	ENSMUSG00000047330, ENSMUSG00000048107, ENSMUSG00000024327	99	515	13588	0.799529	1	1	100
GOTERM_BP_FAT	GO:0006811~ion transport	4	2.94118	0.893574	ENSMUSG00000047330, ENSMUSG00000025161, ENSMUSG00000048107, ENSMUSG00000024327	99	712	13588	0.771082	1	1	100
Annotation Cluster 29	Enrichment Score: 0.01264997387999866
Category	Term	Count	%	PValue	Genes	List Total	Pop Hits	Pop Total	Fold Enrichment	Bonferroni	Benjamini	FDR
GOTERM_MF_FAT	GO:0043565~sequence-specific DNA binding	3	2.20588	0.905747	ENSMUSG00000074622, ENSMUSG00000055435, ENSMUSG00000075045	94	556	13288	0.762743	1	1	100
GOTERM_BP_FAT	GO:0006355~regulation of transcription, DNA-dependent	7	5.14706	0.96046	ENSMUSG00000074622, ENSMUSG00000056552, ENSMUSG00000021684, ENSMUSG00000073197, ENSMUSG00000055435, ENSMUSG00000075045, ENSMUSG00000027223	99	1465	13588	0.655814	1	1	100
GOTERM_BP_FAT	GO:0051252~regulation of RNA metabolic process	7	5.14706	0.964533	ENSMUSG00000074622, ENSMUSG00000056552, ENSMUSG00000021684, ENSMUSG00000073197, ENSMUSG00000055435, ENSMUSG00000075045, ENSMUSG00000027223	99	1488	13588	0.645677	1	1	100
GOTERM_MF_FAT	GO:0030528~transcription regulator activity	5	3.67647	0.974238	ENSMUSG00000074622, ENSMUSG00000062991, ENSMUSG00000021684, ENSMUSG00000055435, ENSMUSG00000075045	94	1206	13288	0.586077	1	1	100
GOTERM_MF_FAT	GO:0003700~transcription factor activity	3	2.20588	0.975219	ENSMUSG00000074622, ENSMUSG00000055435, ENSMUSG00000075045	94	776	13288	0.546501	1	1	100
GOTERM_BP_FAT	GO:0045449~regulation of transcription	9	6.61765	0.994356	ENSMUSG00000074622, ENSMUSG00000062991, ENSMUSG00000056552, ENSMUSG00000021684, ENSMUSG00000073197, ENSMUSG00000055435, ENSMUSG00000075045, ENSMUSG00000027223, ENSMUSG00000025932	99	2227	13588	0.55468	1	1	100
GOTERM_BP_FAT	GO:0006350~transcription	5	3.67647	0.999304	ENSMUSG00000074622, ENSMUSG00000056552, ENSMUSG00000073197, ENSMUSG00000055435, ENSMUSG00000025932	99	1772	13588	0.387281	1	1	100
GOTERM_MF_FAT	GO:0003677~DNA binding	3	2.20588	0.999977	ENSMUSG00000074622, ENSMUSG00000055435, ENSMUSG00000075045	94	1781	13288	0.238116	1	1	100
Annotation Cluster 30	Enrichment Score: 8.721260770440788E-4
Category	Term	Count	%	PValue	Genes	List Total	Pop Hits	Pop Total	Fold Enrichment	Bonferroni	Benjamini	FDR
GOTERM_CC_FAT	GO:0005856~cytoskeleton	4	2.94118	0.994025	ENSMUSG00000074445, ENSMUSG00000024846, ENSMUSG00000024376, ENSMUSG00000072955	98	1122	12504	0.454873	1	1	100
GOTERM_CC_FAT	GO:0043228~non-membrane-bounded organelle	4	2.94118	0.999984	ENSMUSG00000074445, ENSMUSG00000024846, ENSMUSG00000024376, ENSMUSG00000072955	98	1919	12504	0.265955	1	1	100
GOTERM_CC_FAT	GO:0043232~intracellular non-membrane-bounded organelle	4	2.94118	0.999984	ENSMUSG00000074445, ENSMUSG00000024846, ENSMUSG00000024376, ENSMUSG00000072955	98	1919	12504	0.265955	1	1	100
Annotation Cluster 31	Enrichment Score: 8.430863504612387E-4
Category	Term	Count	%	PValue	Genes	List Total	Pop Hits	Pop Total	Fold Enrichment	Bonferroni	Benjamini	FDR
GOTERM_BP_FAT	GO:0050877~neurological system process	6	4.41176	0.995383	ENSMUSG00000020598, ENSMUSG00000062991, ENSMUSG00000059964, ENSMUSG00000075197, ENSMUSG00000029838, ENSMUSG00000073946	99	1681	13588	0.489896	1	1	100
GOTERM_MF_FAT	GO:0004984~olfactory receptor activity	3	2.20588	0.997657	ENSMUSG00000059964, ENSMUSG00000075197, ENSMUSG00000073946	94	1135	13288	0.373643	1	1	100
GOTERM_BP_FAT	GO:0007608~sensory perception of smell	3	2.20588	0.997868	ENSMUSG00000059964, ENSMUSG00000075197, ENSMUSG00000073946	99	1117	13588	0.368628	1	1	100
GOTERM_BP_FAT	GO:0007606~sensory perception of chemical stimulus	3	2.20588	0.998745	ENSMUSG00000059964, ENSMUSG00000075197, ENSMUSG00000073946	99	1192	13588	0.345434	1	1	100
GOTERM_BP_FAT	GO:0050890~cognition	4	2.94118	0.998992	ENSMUSG00000059964, ENSMUSG00000075197, ENSMUSG00000029838, ENSMUSG00000073946	99	1480	13588	0.370953	1	1	100
GOTERM_BP_FAT	GO:0007600~sensory perception	3	2.20588	0.999725	ENSMUSG00000059964, ENSMUSG00000075197, ENSMUSG00000073946	99	1402	13588	0.293693	1	1	100
Annotation Cluster 32	Enrichment Score: 1.693566872287268E-4
Category	Term	Count	%	PValue	Genes	List Total	Pop Hits	Pop Total	Fold Enrichment	Bonferroni	Benjamini	FDR
GOTERM_MF_FAT	GO:0030554~adenyl nucleotide binding	4	2.94118	0.999078	ENSMUSG00000039109, ENSMUSG00000062960, ENSMUSG00000026692, ENSMUSG00000036334	94	1535	13288	0.368369	1	1	100
GOTERM_MF_FAT	GO:0001883~purine nucleoside binding	4	2.94118	0.999154	ENSMUSG00000039109, ENSMUSG00000062960, ENSMUSG00000026692, ENSMUSG00000036334	94	1548	13288	0.365276	1	1	100
GOTERM_MF_FAT	GO:0001882~nucleoside binding	4	2.94118	0.999208	ENSMUSG00000039109, ENSMUSG00000062960, ENSMUSG00000026692, ENSMUSG00000036334	94	1558	13288	0.362931	1	1	100
GOTERM_MF_FAT	GO:0000166~nucleotide binding	6	4.41176	0.999699	ENSMUSG00000039109, ENSMUSG00000062960, ENSMUSG00000026692, ENSMUSG00000036334, ENSMUSG00000031613, ENSMUSG00000028167	94	2183	13288	0.388534	1	1	100
GOTERM_MF_FAT	GO:0005524~ATP binding	3	2.20588	0.999728	ENSMUSG00000039109, ENSMUSG00000062960, ENSMUSG00000036334	94	1443	13288	0.293891	1	1	100
GOTERM_MF_FAT	GO:0032559~adenyl ribonucleotide binding	3	2.20588	0.99976	ENSMUSG00000039109, ENSMUSG00000062960, ENSMUSG00000036334	94	1460	13288	0.290469	1	1	100
GOTERM_MF_FAT	GO:0017076~purine nucleotide binding	4	2.94118	0.999906	ENSMUSG00000039109, ENSMUSG00000062960, ENSMUSG00000026692, ENSMUSG00000036334	94	1871	13288	0.302216	1	1	100
GOTERM_MF_FAT	GO:0032553~ribonucleotide binding	3	2.20588	0.99998	ENSMUSG00000039109, ENSMUSG00000062960, ENSMUSG00000036334	94	1796	13288	0.236128	1	1	100
GOTERM_MF_FAT	GO:0032555~purine ribonucleotide binding	3	2.20588	0.99998	ENSMUSG00000039109, ENSMUSG00000062960, ENSMUSG00000036334	94	1796	13288	0.236128	1	1	100
